# Supplementary material for: Tunable and scalable fabrication of block copolymer-based 3D polymorphic artificial cell membrane array
Source: Nat Commun. 2022 Mar 10;13:1261. doi: 10.1038/s41467-022-28960-y (PMC8913694; doi:10.1038/s41467-022-28960-y)
Supplement: Supplementary file 4 — Source data [file 41467_2022_28960_MOESM4_ESM.xlsx]

## Sheet: Figure 2c
Figure 2c
		Count (n)
	Diameter (um)	1.5 wt%	2.0 wt%	2.5 wt%
	6	0	0	0
	7	0	0	0
	8	0	0	0
	9	1	0	0
	10	4	0	0
	11	6	1	1
	12	8	2	1
	13	5	7	3
	14	4	8	4
	15	2	9	4
	16	1	7	8
	17	0	3	9
	18	0	2	6
	19	0	0	2
	20	0	1	1
	21	0	0	0

## Sheet: Figure 2e
Figure 2e
		Count (n)
	Length (um)	1.5 wt%	2.0 wt%	2.5 wt%	4.0 wt%
	10	1	2	1	0
	13	4	1	3	0
	16	3	5	6	4
	19	11	7	6	1
	22	16	17	6	6
	25	40	27	4	6
	28	36	32	18	2
	31	21	37	25	4
	34	13	39	33	8
	37	8	19	40	6
	40	5	11	49	5
	43	3	12	41	11
	46	1	1	28	7
	49	0	3	10	4
	52	0	0	6	11
	55	0	1	3	13
	58	0	1	7	5
	61	0	0	4	8
	64	0	0	2	14
	67	0	0	1	9
	70	0	0	3	18
	73	0	0	0	17
	76	0	0	1	12
	79	0	0	0	22
	82	0	0	0	28
	85	0	0	0	41
	88	0	0	0	29
	91	0	0	0	19
	94	0	0	0	7
	97	0	0	0	6
	100	0	0	0	2

## Sheet: Figure 3b
Figure 3b
		Aspect ratio
	Frequency (Hz)	1.5 wt%	Err (STDEV)	2.0 wt%	Err (STDEV)	2.5 wt%	Err (STDEV)	4.0 wt%	Err (STDEV)	Theoretical estimation
	10	0.91674	0.04255	0.91674	0.04255	0.91087	0.0396	0.91674	0.04255	1.37581
	20	0.92748	0.03989	0.92748	0.03989	0.93659	0.04169	0.92748	0.03989	1.37637
	30	0.95173	0.04258	0.93959	0.03294	0.93959	0.03294	0.93959	0.03294	1.37729
	40	0.92775	0.03842	0.92775	0.03842	0.9293	0.04023	0.92775	0.03842	1.37857
	50	0.93534	0.03906	0.93534	0.03906	0.93574	0.03859	0.93534	0.03906	1.38022
	60	0.93549	0.03972	0.91176	0.02822	0.91215	0.02751	0.91176	0.02822	1.38223
	70	0.91728	0.01857	0.91728	0.01857	0.91728	0.01857	0.91728	0.01857	1.38459
	80	0.90015	0.0497	0.93675	0.10608	0.88899	0.04397	0.88856	0.04311	1.38731
	90	0.90382	0.04488	0.93574	0.10147	0.90127	0.04438	0.90193	0.04404	1.39037
	100	0.87951	0.02966	0.92611	0.08915	0.93322	0.08002	0.87951	0.02966	1.39377
	200	0.90089	0.05102	0.94833	0.06923	0.93	0.06021	0.90047	0.05042	1.44486
	300	0.94136	0.05815	0.95202	0.05715	0.94136	0.05815	0.94136	0.05815	1.52029
	400	0.95235	0.03403	0.97345	0.04646	0.97301	0.04615	0.95235	0.03403	1.60945
	500	0.98447	0.08433	0.98447	0.08433	0.98447	0.08433	0.98447	0.08433	1.70278
	600	1.06825	0.04887	1.04129	0.0413	1.02736	0.01821	1.02736	0.01821	1.79335
	700	1.04249	0.06458	1.04002	0.09262	1.04249	0.06458	1.04249	0.06458	1.87706
	800	1.12047	0.05933	1.12244	0.06348	1.12047	0.05933	1.12047	0.05933	1.95203
	900	1.23111	0.05699	1.1454	0.0757	1.09222	0.01373	1.09222	0.01373	2.01785
	1000	1.72374	0.25787	1.8073	0.28928	2.25503	0.40265	2.92412	3.69262	2.07499
	2000	2.03398	0.13316	2.47315	0.41994	3.81953	0.93482	7.21922	3.64828	2.35293
	3000	2.38079	0.51574	2.71873	0.20621	4.63333	0.64979	9.97057	4.76645	2.43049
	4000	2.48762	0.23127	2.90952	0.21189	4.62222	0.42017	11.0101	4.45093	2.46052
	5000	2.52381	0.49516	3.00476	0.19949	4.87	0.97954	11.6006	4.42162	2.47489
	6000	2.59119	0.39512	3.05333	0.34042	4.73333	0.82999	11.8107	4.09094	2.48274
	7000	2.66667	0.3864	3.3219	0.30188	4.72	0.99599	11.7449	3.279	2.48739
	8000	2.59643	0.07946	3.25833	0.36343	4.81778	0.68806	11.7019	3.67944	2.49029
	9000	2.625	0.09279	3.30952	0.33163	4.85	0.92871	11.8102	2.54315	2.49215
	10000	2.84762	0.41191	3.33571	0.46125	4.69	0.66746	11.656	4.18326	2.49335
	20000	2.71587	0.53506	3.32857	0.24537	4.82909	0.39388	11.6264	2.84126	2.49218
	30000	2.70714	0.22325	3.30238	0.47437	4.86667	0.4916	11.7502	1.33898	2.48276
	40000	2.67024	0.11676	3.35262	0.285	4.834	0.80017	11.627	2.70092	2.46881
	50000	2.81667	0.43461	3.31905	0.34651	4.81333	0.67396	11.9245	1.8743	2.451
	60000	2.675	0.32596	3.425	0.5866	4.75333	0.63052	11.8924	0.75095	2.42972
	70000	2.7119	0.33948	3.29167	0.18025	4.66667	0.61237	11.8052	0.92851	2.40531
	80000	2.68929	0.25493	3.27619	0.21665	4.75561	0.7803	11.829	3.25178	2.37815
	90000	2.70238	0.40421	3.35238	0.16007	4.66545	0.81673	11.7282	2.80046	2.34859
	100000	2.67024	0.39249	3.32738	0.33466	4.39	0.7893	10.525	1.70384	2.31701
	200000	2.63452	0.42662	3.20595	0.27554	3.915	0.82614	9.07059	1.19451	1.96145
	300000	2.46429	0.11177	2.92286	0.25547	3.72333	0.13155	7.85814	1.04093	1.66308
	400000	2.30375	0.24161	2.46111	0.25626	2.69	0.24083	6.68735	0.41265	1.46224
	500000	1.85889	0.36174	2.06349	0.35811	2.33449	0.44739	3.01582	0.84292	1.33269
	600000	1.09801	0.03259	1.38876	0.15335	1.31739	0.07116	1.03735	0.05118	1.2478
	700000	1.00382	0.02957	1.17261	0.11083	0.99977	0.02263	1.00382	0.02957	1.19039
	800000	1.02004	0.06302	1.0512	0.07663	0.99592	0.06	1.02004	0.06302	1.15023
	900000	0.93534	0.03906	0.99803	0.05691	0.97467	0.05569	0.93534	0.03906	1.12124
	1000000	0.91176	0.02822	0.98376	0.05518	1.0041	0.02914	0.91176	0.02822	1.09974
	2000000	0.91728	0.01857	0.9873	0.0657	0.97983	0.05873	0.91728	0.01857	1.02624
	3000000	0.97983	0.05873	1.02837	0.03193	0.97983	0.05873	0.97983	0.05873	1.01178

## Sheet: Figure 3c
Figure 3c
		Aspect ratio
	Concentration of BCPs (%)	100 Hz	Err (STDEV)	1 kHz	Err (STDEV)	10 kHz	Err (STDEV)	100 kHz	Err (STDEV)	1 MHz	Err (STDEV)
	1.5	0.87951	0.02966	1.72374	0.25787	2.84762	0.41191	2.67024	0.39249	0.91176	0.02822
	2	0.92611	0.08915	1.8073	0.28928	3.33571	0.46125	3.32738	0.33466	0.98376	0.05518
	2.5	0.93322	0.08002	2.25503	0.40265	4.69	0.66746	4.39	0.7893	1.0041	0.02914
	4	0.87951	0.02966	2.92412	3.69262	11.656	4.18326	10.525	1.70384	0.91176	0.02822

## Sheet: Figure 3d
Figure 3d
		Aspect ratio
	Amplitude (V)	1.5 wt%	Err (STDEV)	2.0 wt%	Err (STDEV)	2.5 wt%	Err (STDEV)	4.0 wt%	Err (STDEV)
	0.4	0.93534	0.03906	0.93574	0.10147	0.97301	0.04615	0.98447	0.08433
	0.8	0.93549	0.03972	0.91176	0.02822	0.98447	0.08433	0.98447	0.08433
	1.2	0.95173	0.04258	0.98447	0.08433	1.04249	0.06458	1.04249	0.06458
	1.6	0.98447	0.08433	1.04129	0.0413	1.12244	0.06348	1.12047	0.05933
	2	1.04249	0.06458	1.04002	0.09262	1.8073	0.28928	1.1454	0.0757
	2.4	1.06825	0.04887	1.12244	0.06348	1.8073	0.28928	1.09222	0.01373
	2.8	1.12047	0.05933	1.8073	0.28928	2.25503	0.40265	2.92412	3.69262
	3.2	1.12244	0.06348	2.71873	0.20621	3.81953	0.93482	4.63333	0.64979
	3.6	1.72374	0.25787	2.90952	0.21189	4.63333	0.64979	9.97057	4.76645
	4	2.84762	0.41191	3.35262	0.285	4.81333	0.67396	11.656	4.18326
	4.4	2.70714	0.22325	3.31905	0.34651	4.82909	0.39388	11.8107	4.09094
	4.8	2.71587	0.53506	3.425	0.5866	4.86667	0.4916	11.6006	4.42162
	5.2	2.675	0.32596	3.35238	0.16007	4.75333	0.63052	11.7019	3.67944

## Sheet: Figure 3e
Figure 3e
	1.5 wt%								2.0 wt%								2.5 wt%								4.0 wt%
		Amplitude (V)								Amplitude (V)								Amplitude (V)								Amplitude (V)
	Frequency (Hz)	None	Multi-layer structue	Unilamellar structure (Spherical)	Multiple structure	Tubular structure			Frequency (Hz)	None	Multi-layer structue	Unilamellar structure (Spherical)	Multiple structure	Tubular structure			Frequency (Hz)	None	Multi-layer structue	Unilamellar structure (Spherical)	Multiple structure	Tubular structure			Frequency (Hz)	None	Multi-layer structue	Unilamellar structure (Spherical)	Multiple structure	Tubular structure
	10	200							10	200							10	200							10		200
	10	400							10	400							10	400							10		400
	10	600							10	600							10	600							10		600
	10	800							10	800							10		800						10		800
	10	1000							10	1000							10		1000						10		1000
	10	1200							10	1200							10		1200						10		1200
	10	1400							10	1400							10		1400						10		1400
	10	1600							10	1600							10			1600					10		1600
	10	1800							10	1800							10			1800					10		1800
	10	2000							10	2000							10			2000					10		2000
	10	2200							10	2200							10			2200					10		2200
	10	2400							10	2400							10			2400					10		2400
	10	2600							10	2600							10			2600					10		2600
	10	2800							10	2800							10			2800					10		2800
	10	3000							10	3000							10			3000					10		3000
	10	3200							10		3200						10				3200				10		3200
	10	3400							10		3400						10				3400				10				3400
	10	3600							10		3600						10				3600				10				3600
	10	3800							10		3800						10				3800				10				3800
	10	4000							10		4000						10				4000				10				4000
																	10				4200				10				4200
	100	400							100	400							100	200
	100	200							100	200							100	200							100		200
	100	400							100	400							100	400							100		400
	100	600							100	600							100	600							100		600
	100	800							100	800							100	800							100		800
	100	1000							100	1000							100	1000							100		1000
	100	1200							100		1200						100		1200						100		1200
	100	1400							100		1400						100			1400					100		1400
	100	1600							100		1600						100			1600					100		1600
	100		1800						100		1800						100			1800					100		1800
	100		2000						100			2000					100			2000					100		2000
	100		2200						100			2200					100			2200					100		2200
	100		2400						100			2400					100			2400					100		2400
	100		2600						100				2600				100				2600				100		2600
	100		2800						100				2800				100				2800				100		2800
	100		3000						100				3000				100				3000				100		3000
	100		3200						100				3200				100				3200				100				3200
	100		3400						100				3400				100				3400				100				3400
	100		3600						100				3800				100				3600				100				3600
	100		3800						100				4200				100				3800				100				3800
	100		4000						100				4600				100				4000				100				4000
	100		4400						100								100				4600				100				4200
	100		4800																						100				4400
	1000	400							1000	400							1000		400
	1000	200							1000	200							1000	200							1000		200
	1000	400							1000	400							1000		400						1000		400
	1000	600							1000		600						1000		600						1000		600
	1000	800							1000		800						1000		800						1000		800
	1000	1000							1000		1000						1000		1000						1000		1000
	1000	1200							1000		1200						1000			1200					1000		1200
	1000		1400						1000		1400						1000			1400					1000		1400
	1000		1600						1000		1600						1000			1600					1000		1600
	1000		1800						1000			1800					1000				1800				1000		1800
	1000			2000					1000			2000					1000				2000				1000		2000
	1000			2200					1000			2200					1000				2200				1000		2200
	1000				2400				1000			2400					1000				2400				1000		2400
	1000				2600				1000			2600					1000					2600			1000				2600
	1000				2800				1000					2800			1000					2800			1000				2800
	1000				3000				1000					3000			1000					3000			1000					3000
	1000				3200				1000					3200			1000					3200			1000					3200
	1000				3400				1000					3400			1000					3400			1000					3400
	1000					3600			1000					3600			1000					3600			1000					3600
	1000					3800			1000					3800			1000					3800			1000					3800
	1000					4000			1000					4000			1000					4000			1000					4000
	1000					4200			1000					4200			1000					4200			1000					4200
	1000					4400			1000					4400			1000					4400			1000					4400
	1000					4600			1000					4600			1000					4600			1000					4600
	1000					4800			1000					4800			1000					4800			1000					4800
									1000								1000								1000
	10000	400							10000	400							10000	400
	10000	200							10000	200							10000	200							10000		200
	10000	400							10000	400							10000	400							10000		400
	10000	600							10000	600							10000	600							10000		600
	10000	800							10000	800							10000	800							10000		800
	10000	1000							10000	1000							10000		1000						10000		1000
	10000	1200							10000	1200							10000		1200						10000		1200
	10000	1400							10000	1400							10000		1400						10000		1400
	10000		1600						10000	1600							10000		1600						10000		1600
	10000		1800						10000		1800						10000		1800						10000		1800
	10000		2000						10000		2000						10000					2000			10000		2000
	10000			2200					10000		2200						10000					2200			10000		2200
	10000				2400				10000		2400						10000					2400			10000				2400
	10000				2600				10000				2600				10000					2600			10000					2600
	10000				2800				10000					2800			10000					2800			10000					2800
	10000				3000				10000					3000			10000					3000			10000					3000
	10000					3200			10000					3200			10000					3200			10000					3200
	10000					3400			10000					3400			10000					3400			10000					3400
	10000					3600			10000					3600			10000					3600			10000					3600
	10000					3800			10000					3800			10000					3800			10000					3800
	10000					4000			10000					4000			10000					4000			10000					4000
	10000					4200			10000					4200			10000					4200			10000					4200
	10000					4400			10000					4400			10000					4400			10000					4400
	10000					4600			10000					4600			10000					4600			10000					4600
									10000					4800			10000					4800			10000					4800
																	10000					5000			10000					5000
	100000	400							100000	400							100000	400
	100000	200							100000	200							100000	200							100000		200
	100000	400							100000	400							100000	400							100000		400
	100000	600							100000	600							100000	600							100000		600
	100000	800							100000	800							100000	800							100000		800
	100000	1000							100000	1000							100000	1000							100000		1000
	100000	1200							100000	1200							100000		1200						100000		1200
	100000	1400							100000	1400							100000		1400						100000		1400
	100000		1600						100000	1600							100000		1600						100000		1600
	100000		1800						100000	1800							100000		1800						100000		1800
	100000		2000						100000	2000							100000		2000						100000		2000
	100000		2200						100000		2200						100000		2200						100000		2200
	100000		2400						100000		2400						100000					2400			100000				2400
	100000				2600				100000		2600						100000					2600			100000				2600
	100000				2800				100000		2800						100000					2800			100000					2800
	100000				3000				100000					3000			100000					3000			100000					3000
	100000				3200				100000					3200			100000					3200			100000					3200
	100000					3400			100000					3400			100000					3400			100000					3400
	100000					3600			100000					3600			100000					3600			100000					3600
	100000					3800			100000					3800			100000					3800			100000					3800
	100000					4000			100000					4000			100000					4000			100000					4000
	100000					4200			100000					4200			100000					4200			100000					4200
	100000					4400			100000					4400			100000					4400			100000					4400
	100000					4600			100000					4600			100000					4600			100000					4600
									100000					4800			100000					4800			100000					4800
									100000					5000			100000					5000			100000					5000
	1000000	400							1000000	400							1000000	400
	1000000	200							1000000	200							1000000	200							1000000		200
	1000000	400							1000000	400							1000000	400							1000000		400
	1000000	600							1000000	600							1000000	600							1000000		600
	1000000	800							1000000	800							1000000	800							1000000		800
	1000000	1000							1000000	1000							1000000	1000							1000000		1000
	1000000	1200							1000000	1200							1000000	1200							1000000		1200
	1000000	1400							1000000	1400							1000000	1400							1000000		1400
	1000000	1600							1000000	1600							1000000	1600							1000000		1600
	1000000	1800							1000000	1800							1000000		1800						1000000		1800
	1000000	2000							1000000	2000							1000000		2000						1000000		2000
	1000000	2200							1000000	2200							1000000		2200						1000000		2200
	1000000	2400							1000000		2400						1000000		2400						1000000		2400
	1000000	2600							1000000		2600						1000000		2600						1000000		2600
	1000000	2800							1000000		2800						1000000		2800						1000000		2800
	1000000	3000							1000000		3000						1000000		3000						1000000		3000
	1000000	3200							1000000		3200						1000000		3200						1000000		3200
	1000000	3400							1000000		3400						1000000		3400						1000000		3400
	1000000	3600							1000000		3600						1000000		3600						1000000		3600
	1000000	3800							1000000		3800						1000000		3800						1000000		3800
	1000000	4000							1000000		4000						1000000		4000						1000000		4000

## Sheet: Figure 4d
Figure 4d
	Concentration of hydrogel (%)	Modulus (kPa)	Err (STDEV)
	4	1.37017	0.481
	5	3.08289	0.689
	6	3.9598	0.887
	7	5.48069	1.225
	8	6.63163	1.135
	9	9.26237	1.024
	10	12.3316	1.152

## Sheet: Figure 4e
Figure 4e
		Stability (%)
	Time (day)	w/o hydrogel	w/ hydrogel
	0	100	100
	1	99.6053	100
	2	98.9474	100
	5	98.9474	100
	6	98.2895	100
	7	98.2895	100
	8	98.2895	100
	9	97.9605	100
	12	97.3026	100
	15	92.6974	100
	16	92.3684	100
	20	89.4079	100
	28	87.1053	100
	34	85.1316	100
	44	84.1447	100
	51	83.1579	100

## Sheet: Figure 5b
Figure 5b
	w/o EP4					w/ EP4
		Intensity (a.u.)					Intensity (a.u.)
	Distance (um)	PBd-PEO	EP4			Distance (um)	PBd-PEO	EP4
	0	4	0			0	1	3
	314.183	0	0			313.243	0	5
	628.365	10	0			626.486	0	0
	942.548	8	0			939.73	0	0
	1256.73	0	0			1252.97	0	4
	1570.91	0	0			1566.22	0	0
	1885.1	0	0			1879.46	0	24
	2199.28	0	3			2192.7	0	0
	2513.46	0	0			2505.95	0	0
	2827.64	0	0			2819.19	0	0
	3141.83	0	0			3132.43	0	1
	3456.01	6	1			3445.68	0	0
	3770.19	54	5			3758.92	0	0
	4084.37	36	4			4072.16	0	24
	4398.56	2	0			4385.4	30	78
	4712.74	0	0			4698.65	12	0
	5026.92	0	0			5011.89	0	5
	5341.11	12	0			5325.13	11	2
	5655.29	4	0			5638.38	0	10
	5969.47	0	0			5951.62	0	6
	6283.65	0	1			6264.86	0	0
	6597.84	0	4			6578.11	0	3
	6912.02	6	1			6891.35	0	0
	7226.2	0	2			7204.59	3	8
	7540.38	0	0			7517.84	2	0
	7854.57	0	3			7831.08	0	0
	8168.75	0	0			8144.32	0	0
	8482.93	0	4			8457.57	0	0
	8797.12	0	0			8770.81	0	0
	9111.3	0	2			9084.05	0	16
	9425.48	0	0			9397.3	0	13
	9739.66	0	0			9710.54	0	0
	10053.8	0	5			10023.8	0	17
	10368	0	0			10337	0	1
	10682.2	0	0			10650.3	0	10
	10996.4	0	1			10963.5	0	0
	11310.6	0	0			11276.8	0	0
	11624.8	0	0			11590	0	2
	11938.9	0	0			11903.2	0	3
	12253.1	0	0			12216.5	0	9
	12567.3	0	1			12529.7	0	0
	12881.5	0	0			12843	0	5
	13195.7	0	0			13156.2	0	0
	13509.9	0	0			13469.5	0	0
	13824	6	1			13782.7	0	3
	14138.2	0	0			14095.9	1	5
	14452.4	0	4			14409.2	2	11
	14766.6	0	3			14722.4	0	0
	15080.8	0	9			15035.7	0	7
	15395	0	0			15348.9	0	9
	15709.1	0	5			15662.2	0	7
	16023.3	0	6			15975.4	0	0
	16337.5	0	8			16288.6	0	7
	16651.7	0	0			16601.9	0	0
	16965.9	0	2			16915.1	0	1
	17280	0	4			17228.4	0	17
	17594.2	0	13			17541.6	0	2
	17908.4	4	0			17854.9	0	0
	18222.6	8	0			18168.1	0	3
	18536.8	10	0			18481.3	0	0
	18851	0	0			18794.6	0	0
	19165.1	2	0			19107.8	0	2
	19479.3	0	0			19421.1	0	0
	19793.5	10	5			19734.3	57	49
	20107.7	54	2			20047.6	25	8
	20421.9	70	3			20360.8	0	1
	20736.1	16	2			20674.1	0	21
	21050.2	6	0			20987.3	0	2
	21364.4	0	0			21300.5	0	0
	21678.6	6	0			21613.8	0	18
	21992.8	0	0			21927	0	0
	22307	0	0			22240.3	6	0
	22621.2	0	4			22553.5	0	7
	22935.3	0	2			22866.8	0	1
	23249.5	0	1			23180	0	23
	23563.7	0	3			23493.2	16	2
	23877.9	0	4			23806.5	0	8
	24192.1	6	0			24119.7	15	5

## Sheet: Figure 5c
Figure 5c
	Intensity (a.u.)
	(-) EP4	(+) EP4			Intensity (a.u.)	Err (STDEV)
	18	74		Mean (-) EP4	17.5294	4.785
	17	81		Mean (+) EP4	74.8529	8.53068
	15	71
	18	70
	18	76
	16	65
	19	67
	21	77
	22	75
	13	80

[truncated: 9 more sheets: Figure 5e, Figure 5f, Figure S2b, Figure S3b, Figure S4c, Figure S4d, Figure S5d, Figure S10, Figure S12]
